# Supplementary material for: Experimental evaluation and computational modeling of the effects of encapsulation on the time-profile of glucose-stimulated insulin release of pancreatic islets
Source: Biomed Eng Online. 2015 Mar 28;14:28. doi: 10.1186/s12938-015-0021-9 (PMC4403786; doi:10.1186/s12938-015-0021-9)
Supplement: Additional file 2: — Video A1: GlucInsDyn_wHalfEncaps_wParamGeo_Model20_v44_InsulinSurfaceHeight.avi. [file 12938_2015_21_MOESM2_ESM.zip]

Archive with 1 entries (1 files):
- 12938_2015_21_MOESM2_ESM.avi
